# Supplementary material for: ecDNA replication is disorganized and vulnerable to replication stress
Source: Nucleic Acids Res. 2025 Jul 31;53(14):gkaf711. doi: 10.1093/nar/gkaf711 (PMC12311790; doi:10.1093/nar/gkaf711)
Supplement: gkaf711_Supplemental_Files [file gkaf711_supplemental_files.zip]

Archive with 2 entries (2 files):
- Jaworski_Pfuderer_SI_R1_MBS.docx
- Jaworski_Pfuderer_Supplementary_Table_1.xlsx
